# Supplementary material for: The Anti-Inflammatory Effect of Carrageenan/Echinochrom Complex at Experimental Endotoxemia
Source: Int J Mol Sci. 2022 Oct 3;23(19):11702. doi: 10.3390/ijms231911702 (PMC9570226; doi:10.3390/ijms231911702)
Supplement: Supplementary file 1 [file ijms-23-11702-s001.zip]

Archive with 1 entries (1 files):
- ijms-1904173-supplementary.pdf
